# Supplementary material for: Co-exposure to polystyrene plastic beads and polycyclic aromatic hydrocarbon contaminants in fish gill (RTgill-W1) and intestinal (RTgutGC) epithelial cells derived from rainbow trout (Oncorhynchus mykiss)
Source: Environ Pollut. Author manuscript; Available in PMC 2019 Oct 15. (PMC6794159; doi:10.1016/j.envpol.2019.02.066)
Supplement: Multimedia component 1. [file EMS84584-supplement-Multimedia_component_1_.xml]

<?xml version="1.0" encoding="UTF-8" standalone="no"?><data:data><datasets><author>n.bury@uos.ac.uk</author><type>0</type><dataset><value>1</value><reason>Data will be made available on request</reason><comments/></dataset></datasets></data:data>
